# Supplementary material for: Anatomical View of the Internal Carotid Artery Occlusion in Japanese Black Cattle
Source: Animals (Basel). 2024 Jan 23;14(3):365. doi: 10.3390/ani14030365 (PMC10854833; doi:10.3390/ani14030365)
Supplement: Supplementary file 1 [file animals-14-00365-s001.zip]

Archive with 1 entries (1 files):
- animals-2796974-supplementary.xlsx
