# Supplementary material for: Anatomical View of the Internal Carotid Artery Occlusion in Japanese Black Cattle
Source: Animals (Basel). 2024 Jan 23;14(3):365. doi: 10.3390/ani14030365 (PMC10854833; doi:10.3390/ani14030365)
Supplement: Supplementary file 1 [file animals-14-00365-s001.zip › animals-2796974-supplementary.xlsx]

## Sheet: Table S1. Age Distribution
Table S1. Age Distribution
Cattle's Number	Age (Days)	Age (Day-Month-Year)	Histological Staining	Occlusion
				LICA	RICA
1	1	1 day
2	2	2 days
3	5	5 days					Age	Number of Samples
4	30	1 month					0-1 month	5
5	31	1 month 1 day					1-3 month	7
6	33	1 month 2 days					3-6 month	12
7	38	1 month 7 days					6-9 month	18
8	51	1 month 20 days					9-12 month	9
9	60	1 month 29 days					> 12 month	14
10	67	2 months 6 days						65
11	71	2 months 9 days
12	78	2 months 17 days
13	117	2 months 25 days
14	117	2 months 27 days
15	118	2 months 28 days
16	119	2 months 29 days
17	120	4 months
18	131	4 months 10 days
19	134	4 months 13 days
20	137	4 months 16 days
21	145	4 months 23 days
22	156	5 months 4 days
23	160	5 months 8 days
24	176	5 months 23 days
25	181	6 months
26	184	6 months
27	194	6 months 10 days
28	207	6 months 25 days
29	207	6 months 25 days
30	207	6 months 25 days
31	216	7 months 2 days
32	220	7 months 8 days
33	222	7 months 8 days
34	224	7 months 11 days
35	226	7 months 12 days
36	232	7 months 19 days
37	236	7 months 24 days
38	239	7 months 25 days
39	240	7 months 28 days
40	250	8 months 6 days
41	260	8 months 17 days
42	265	8 months 22 days
43	271	9 months 1 day
44	279	9 months 4 days
45	282	9 months 8 days
46	308	10 months 3 days
47	311	10 months 7 days
48	312	10 months 7 days
49	312	10 months 8 days
50	314	10 months 9 days
51	355	11 months 21 days
52	376	1 years10 days	not perfromed since latex passed through the artery clearly	X	X
53	385	1 years 19 days		X	X
54	391	1 years 25 days		X	X
55	450	1 years 2 months 22 days		X	X
56	465	1 years 3 months 7 days		X	X
57	493	1 years 4 months 5 days		X	X
58	553	1 years 6 months 6 days		X	X
59	554	1 years 6 months 7 days		X	X
60	1240	3 years 4 months 22 days	Ö	X	X
61	1976	5 years 4 months 28 days	Ö	Ö	L
62	2542	6 years 11 months 17 days	Ö	Ö	SL
63	3848	10 years 6 months 11 days	Ö	X	X
64	4432	12 year 1 month 19 days	Ö	Ö	SL
65	4757	13 years 9 days	Ö	SL	X
				SL : Small Lumen
				L : Lumen

## Sheet: Table S2. CRB-RRB
Table S2. CRB-RRB
Age (Days)	Left caudal rete branch (LCRB)	Right caudal rete branch (RCRB)	Left rostral rete branch (LRRB)	Right rostral rete branch (RRRB)
1	1.76	1.88	5.37	5.64
2	1.1	1.4	4.5	4
30	1.62	1.68	4.03	5.08
33	1.6	2.2	1.8	3.3
38	1.68	2.05	4.62	3.59
67	1.63	1.81	1.92	2.52
71	1	1.3	4.5	4.7
78	2.2	1.9	6	5.2
117	2.45	2.35	4.68	4.49
120	0.87	1.21	5.47	7.28
145	1.74	1.76	4.61	7.3
156	1.68	1.97	5.91	5.88
176	2.66	2.74	5.35	4.13
184	1.82	1.99	6.17	4.94
194	2.37	3.14	2.65	2.28
207	2.72	2.92	3.2	3.8
207	2	1.14	6.22	7.1
216	2.7	2.62	4.86	1.75
220	1.34	1.2	4.08	2.11
222	1.43	1.87	4.9	4.44
236	1.56	1.38	4.76	3.13
239	2.46	1.91	5.37	4.97
240	2.1	2.6	6.4	7.3
260	2.57	2.2	4.67	5.04
265	1.5	1.6	4.1	3.9
450	1.99	1.77	6.77	5.17
465	2.4	2.6	3.84	4.33
553	1.81	2.12	3.13	3.09

## Sheet: Table S3. CCA-ICA-ECA
Table S3. CCA-ICA-ECA
Age (Days)	Left common carotid artery (LCCA)	Right common carotid artery (RCCA)	Left internal carotid artery (LICA)	Right internal carotid artery (RICA)	Left occipital artery (LOA)	Right occipital artery (ROA)	Left external carotid artery (LECA)	Right external carotid artery (RECA)
1	7.17	7.08	1.87	2.04	1.7	2.26	5.09	5.45
2	6	7	1.7	1.6	2.1	1.8	5	5.3
5	6.21	5.17	1.76	1.7	1.76	1.72	4.61	4.37
30	8.16	8.51	1.5	1.8	1.53	1.26	5.19	6.19
31	7.33	7.61	1.46	1.79	1.65	1.59	5.82	6.54
33	7.8	5.8	2.8	2.32	1.5	1.5	5.6	4.5
38	8.08	8.47	1.1	1.03	1.7	2.4	6.74	6.27
51	9.51	9.12	1.33	1.78	2.75	2.34	5.92	7.35
60	7.6	7.5	1.5	1.4	1.9	1.6	5.4	5.4
67	6.59	6.62	1.71	1.32	1.81	1.54	5.16	5.98
71	8.1	8.2	2	2.2	1.7	2.1	4.5	6.3
78	9.2	7.2	1.6	1.1	2	1.8	5.6	5.3
117	8.43	7.94	1.34	1.07	1.85	2.01	7.51	6.14
117	11.52	10.72	1.24	1.02	2.41	2.21	7.69	6.44
118	6.72	8.16	2.53	2.2	2.28	2.67	5.3	5.77
119	6.6	5.9	0.8	0.9	1.7	1.2	4.2	5
120	9.31	7.09	1.35	1.22	2.02	1.66	6.18	6.46
131	8.2	9.7	0.9	1	1.3	1.4	6.8	5.6
134	7.42	6.89	1.47	1.19	1.79	1.67	5.39	5.9
137	8.67	9.11	1.75	2.09	2.2	1.86	6.83	7.97
145	8	8.1	0.8	1.1	2	1.8	5.7	6.5
156	10.9	8.9	2.6	2.3	2.9	1.9	8.7	8.7
160	9.68	8.3	2.23	1.98	2.75	2.07	6.66	6.44
176	8.48	8.58	1.3	1.23	1.78	2.23	6.57	5.98
181	8.02	10.05	1.35	1.43	2.45	2.32	6.92	7.26
184	9.1	10	1.3	1.4	2	2.8	7	8.4
194	10.45	9.03	1.72	1.8	1.36	2.1	6.96	7.8
207	8.79	6.51	1.07	1.01	1.65	1.13	6.63	6.2
207	9.48	10.31	1.44	1.77	1.49	1.37	7	7.8
207	9.85	9.75	1.36	1.05	2.45	2.05	7.12	6.68
216	10.1	10.4	1.5	2	2.3	2.6	7.7	8.1
220	10.8	10.1	2.4	2.1	2.7	2.3	7.1	7.1
222	10.3	8.4	1.6	1.5	2	1.7	6	5.9
224	8.31	7.89	1.44	1.44	1.92	1.85	6.31	7.68
226	8.38	8.68	1.55	1.67	1.86	2.13	6.44	8.02
236	9.2	11.1	1.7	1.6	2.6	2.3	7.2	5.6
239	8.73	8.28	1.46	1.28	1.62	2.57	7.04	6.39
240	11.8	9.9	1.7	1.9	1.9	2	10.2	8.3
260	11.81	11.17	1.84	1.69	2.42	2.23	7.43	7.81
265	8.1	9	1.9	1.65	2	1.7	7.3	7.6
271	9.85	8.03	2.38	2.02	1.58	2.45	7.31	6.17
279	8.8	10.5	2.3	2.01	3.2	2.7	7.1	8.1
282	10.8	10.8	1.1	1.4	1.8	1.9	9.1	7.7
308	10.9	9.2	1.6	1.5	2.8	1.7	8.6	8.4
311	9.99	10.16	1.15	1.11	2.19	1.8	7.41	8.57
312	9.5	10	1.8	1.6	1.6	1.8	7.7	7.8
312	9.64	11.01	1.76	1.69	2.69	3.3	7.71	8.6
314	6.9	11	2	1.7	2	0.8	5.9	8.8
355	11.56	10.29	1.47	1.29	2.61	2.42	10.29	8.04
376	11.14	10.59	2.04	1.83	3.05	3.13	7.99	9.12
385	10.19	9.5	1.75	1.25	2.01	1.58	8.35	6.54
391	10.76	12.13	1.62	1.35	2.69	1.68	10.66	9.97
450	7.85	7.97	1.11	1.16	1.68	1.73	6.73	7.8
465	9.58	10.11	2.51	2.11	3.8	2.3	7.4	8.55
493	10.2	9.8	1.2	1.7	2.5	2.3	8.1	8.5
553	11.4	12	1.2	1.1	1.3	1.7	6.6	9.4
554	11.01	10.81	1.91	1.65	2.54	2.36	9.54	8.56

## Sheet: Table S4.ICA-CRB-RRB
Table S4. ICA-CRB-RRB
Age (Days)	Left internal carotid artery (LICA)	Right internal carotid artery (RICA)	Left caudal rete branch (LCRB)	Right caudaln rete branch (RCRB)	Left rostral rete branch (LRRB)	Right rostral rete branch (RRRB)
1	1.87	2.04	1.76	1.88	5.37	5.64
2	1.7	1.6	1.1	1.4	4.5	4
30	1.5	1.8	1.62	1.68	4.03	5.08
33	2.8	2.32	1.6	2.2	1.8	3.3
38	1.1	1.03	1.68	2.05	4.62	3.59
67	1.71	1.32	1.63	1.81	1.92	2.52
71	2	2.2	1	1.3	4.5	4.7
78	1.6	1.1	2.2	1.9	6	5.2
117	1.24	1.02	2.45	2.35	4.68	4.49
120	1.35	1.22	0.87	1.21	5.47	7.28
145	0.8	1.1	1.74	1.76	4.61	7.3
156	2.6	2.3	1.68	1.97	5.91	5.88
176	1.3	1.23	2.66	2.74	5.35	4.13
184	1.3	1.4	1.82	1.99	6.17	4.94
194	1.72	1.8	2.37	3.14	2.65	2.28
207	1.44	1.77	2.72	2.92	3.2	3.8
207	1.36	1.05	2	1.14	6.22	7.1
216	1.5	2	2.7	2.62	4.86	1.75
220	2.4	2.1	1.34	1.2	4.08	2.11
222	1.6	1.5	1.43	1.87	4.9	4.44
236	1.7	1.6	1.56	1.38	4.76	3.13
239	1.46	1.28	2.46	1.91	5.37	4.97
240	1.7	1.9	2.1	2.6	6.4	7.3
260	1.84	1.69	2.57	2.2	4.67	5.04
265	1.9	1.65	1.5	1.6	4.1	3.9
450	1.11	1.16	1.99	1.77	6.77	5.17
465	2.51	2.11	2.4	2.6	3.84	4.33
553	1.2	1.1	1.81	2.12	3.13	3.09

## Sheet: Table S5. ICA-OA
Table S5. ICA-OA
Age (Days)	Left internal carotid artery (LICA)	Left occipital artery (LOA)	Right internal carotid artery (RICA)	Right occipital artery (ROA)			Left internal carotid artery (LICA)	Left occipital artery (LOA)	Right internal carotid artery (RICA)	Right occipital artery (ROA)			LICA	LOA	RICA	ROA
1	1.87	1.7	2.04	2.26		Min	0.8	1.3	0.9	0.8		Min	0.8	1.3	0.9	0.8
2	1.7	2.1	1.6	1.8		First	1.34	1.7	1.23	1.7		First	0.54	0.4	0.33	0.9
5	1.76	1.76	1.7	1.72		Median	1.6	2	1.6	1.9		Median	0.8	0.7	0.7	1.1
30	1.5	1.53	1.8	1.26		Third	1.84	2.45	1.8	2.3		Third	1.04	1.15	0.9	1.5
31	1.46	1.65	1.79	1.59		Max	2.8	3.8	2.32	3.3		Max	2	2.5	1.42	2.5
33	2.8	1.5	2.32	1.5
38	1.1	1.7	1.03	2.4
51	1.33	2.75	1.78	2.34
60	1.5	1.9	1.4	1.6
67	1.71	1.81	1.32	1.54
71	2	1.7	2.2	2.1
78	1.6	2	1.1	1.8
117	1.34	1.85	1.07	2.01
117	1.24	2.41	1.02	2.21
118	2.53	2.28	2.2	2.67
119	0.8	1.7	0.9	1.2
120	1.35	2.02	1.22	1.66
131	0.9	1.3	1	1.4
134	1.47	1.79	1.19	1.67
137	1.75	2.2	2.09	1.86
145	0.8	2	1.1	1.8
156	2.6	2.9	2.3	1.9
160	2.23	2.75	1.98	2.07
176	1.3	1.78	1.23	2.23
181	1.35	2.45	1.43	2.32
184	1.3	2	1.4	2.8
194	1.72	1.36	1.8	2.1
207	1.07	1.65	1.01	1.13
207	1.44	1.49	1.77	1.37
207	1.36	2.45	1.05	2.05
216	1.5	2.3	2	2.6
220	2.4	2.7	2.1	2.3
222	1.6	2	1.5	1.7
224	1.44	1.92	1.44	1.85
226	1.55	1.86	1.67	2.13
236	1.7	2.6	1.6	2.3
239	1.46	1.62	1.28	2.57
240	1.7	1.9	1.9	2
260	1.84	2.42	1.69	2.23
265	1.9	2	1.65	1.7
271	2.38	1.58	2.02	2.45
279	2.3	3.2	2.01	2.7
282	1.1	1.8	1.4	1.9
308	1.6	2.8	1.5	1.7
311	1.15	2.19	1.11	1.8
312	1.8	1.6	1.6	1.8
312	1.76	2.69	1.69	3.3
314	2	2	1.7	0.8
355	1.47	2.61	1.29	2.42
376	2.04	3.05	1.83	3.13
385	1.75	2.01	1.25	1.58
391	1.62	2.69	1.35	1.68
450	1.11	1.68	1.16	1.73
465	2.51	3.8	2.11	2.3
493	1.2	2.5	1.7	2.3
553	1.2	1.3	1.1	1.7
554	1.91	2.54	1.65	2.36
